# Supplementary material for: Predictability of HOMA-IR for Gestational Diabetes Mellitus in Early Pregnancy Based on Different First Trimester BMI Values
Source: J Pers Med. 2022 Dec 28;13(1):60. doi: 10.3390/jpm13010060 (PMC9866419; doi:10.3390/jpm13010060)
Supplement: Supplementary file 1 [file jpm-13-00060-s001.zip]

Archive with 1 entries (1 files):
- jpm-2105314-supplementary.pdf
